# Supplementary material for: HIV-1 Tat Protein Promotes Neuroendocrine Dysfunction Concurrent with the Potentiation of Oxycodone’s Psychomotor Effects in Female Mice
Source: Viruses. 2021 Apr 30;13(5):813. doi: 10.3390/v13050813 (PMC8147167; doi:10.3390/v13050813)
Supplement: Supplementary file 1 [file viruses-13-00813-s001.zip]

Archive with 1 entries (1 files):
- viruses-1144668-supplementary.pdf
